# Supplementary material for: Changes in the life history traits in Aedes aegypti selected for resistance to permethrin and thymol, a spatial repellent
Source: PLoS One. 2025 Aug 19;20(8):e0329776. doi: 10.1371/journal.pone.0329776 (PMC12364310; doi:10.1371/journal.pone.0329776)
Supplement: S1 Table — (XLSX) [file pone.0329776.s004.xlsx]

## Sheet: S1
Table S1: Sample size for life history studies
Objective/Life history trait	Cohort		Measured endpoints	Outcome	Target sample size
Longevity	Fxx4 control	bloodfed mated	Daily mortality	Day of death, last mosquito	159
		sugar fed mated		Mortality rate	150
		sugar fed unmated			150
	P-S 60	bloodfed mated			150
		sugar fed mated			150
		sugar fed unmated			150
	P-S 120	bloodfed mated			150
		sugar fed mated			150
		sugar fed unmated			150
	T-S 2.1	bloodfed mated			174
		sugar fed mated			150
		sugar fed unmated			150
	T-S 3.0	bloodfed mated			156
		sugar fed mated			150
		sugar fed unmated			150
Biting rate	Fxx4	Blood engorged female	Daily bloodfed female - 5 days	Host seeking	200
	P-S 60	Blood engorged female	Daily mortality	Biting rate	200
	P-S 120	Blood engorged female		Digestion rate	200
	T-S 2.1	Blood engorged female			200
	T-S 3.0	Blood engorged female			200
Fecundity	Fxx4	Blood engorged female	eggs /female	Oviposition rate	176
	P-S 60	Blood engorged female	egg laying ability	Female Fecundity	126
	P-S 120	Blood engorged female	L1 count	Hatch rate?	163
	T-S 2.1	Blood engorged female			167
	T-S 3.0	Blood engorged female			191
Adult development	Fxx4	Pupae	Time to eclosion	Eclosion rate?	200
	P-S 60		Sex ratio		200
	P-S 120				200
	Fxx5	Pupae			200
	T-S 2.1				200
	T-S 3.0				200
