# Supplementary material for: Changes in the life history traits in Aedes aegypti selected for resistance to permethrin and thymol, a spatial repellent
Source: PLoS One. 2025 Aug 19;20(8):e0329776. doi: 10.1371/journal.pone.0329776 (PMC12364310; doi:10.1371/journal.pone.0329776)
Supplement: S2 Table — (XLSX) [file pone.0329776.s005.xlsx]

## Sheet: Mean comparisons BR
	Table S2: Means comparisons for biting rate studies
	Group A	Group B	Lower limit	A-B	Upper limit	p-value
	_______ _______ ___________ _______ ___________ ________
	Permethrin 60ug	Permethrin 120ug	-14.545	-3.25	8.0447	0.93507
	Permethrin 60ug	Thymol 3.0mg	-21.42	-10.125	1.1697	0.10349
	Permethrin 60ug	Thymol 2.1mg	-21.92	-10.625	0.66968	0.076741
	Permethrin 60ug	Control Fxx4	-11.045	0.25	11.545	1
	Permethrin 120ug	Thymol 3.0mg	-18.17	-6.875	4.4197	0.45872
	Permethrin 120ug	Thymol 2.1mg	-18.67	-7.375	3.9197	0.38459
	Permethrin 120ug	Control Fxx4	-7.7947	3.5	14.795	0.9164
	Thymol 3.0mg	Thymol 2.1mg	-11.795	-0.5	10.795	0.99995
	Thymol 3.0mg	Control Fxx4	-0.91968	10.375	21.67	0.089318
	Thymol 2.1mg	Control Fxx4	-0.41968	10.875	22.17	0.065642
