# Supplementary material for: Changes in the life history traits in Aedes aegypti selected for resistance to permethrin and thymol, a spatial repellent
Source: PLoS One. 2025 Aug 19;20(8):e0329776. doi: 10.1371/journal.pone.0329776 (PMC12364310; doi:10.1371/journal.pone.0329776)
Supplement: S3 Table — A, ANOVA for fecundity; B, means comparisons for fecundity; C, Χ2 Sq for fecundity proportion egg laying; D, Χ2 Sq fertility proportion egg hatch. (XLSX) [file pone.0329776.s006.xlsx]

## Sheet: S3A_ANOVA
Table S3A: AVOVA for fecundity
Table Analyzed	Egg number- correct
Data sets analyzed	A-E
ANOVA summary
F	23.45
P value	<0.0001
P value summary	****
Significant diff. among means (P < 0.05)?	Yes
R squared	0.1667
Brown-Forsythe test
F (DFn DFd)	4.443	(4, 469)
P value	0.0016
P value summary	**
Are SDs significantly different (P < 0.05)?	Yes
Bartlett's test
Bartlett's statistic (corrected)	17.87
P value	0.0013
P value summary	**
Are SDs significantly different (P < 0.05)?	Yes
ANOVA table	SS	DF	MS	F (DFn, DFd)	P value
Treatment (between columns)	85326	4	21332	F (4, 469) = 23.45	P<0.0001
Residual (within columns)	426600	469	909.6
Total	511926	473
Data summary
Number of treatments (columns)	5
Number of values (total)	474

## Sheet: S3B_Means comparisons
Table S3B: Means comparisons for fecundity
Number of families	1
Number of comparisons per family	10
Alpha	0.05
Tukey's multiple comparisons test	Mean Diff.	95.00% CI of diff.	Below threshold?	Summary	Adjusted P Value
Control vs. Permethrin 60 µg	-6.321	-18.45 to 5.808	No	ns	0.6104	A-B
Control vs. Permethrin 120 µg	-26.32	-38.64 to -14.00	Yes	****	<0.0001	A-C
Control vs. Thymol 2.1 mg	-27.29	-39.96 to -14.62	Yes	****	<0.0001	A-D
Control vs. Thymol 3.0 mg	-33.2	-44.25 to -22.15	Yes	****	<0.0001	A-E
Permethrin 60 µg vs. Permethrin 120 µg	-20	-32.63 to -7.360	Yes	***	0.0002	B-C
Permethrin 60 µg vs. Thymol 2.1 mg	-20.97	-33.95 to -7.991	Yes	***	0.0001	B-D
Permethrin 60 µg vs. Thymol 3.0 mg	-26.88	-38.28 to -15.48	Yes	****	<0.0001	B-E
Permethrin 120 µg vs. Thymol 2.1 mg	-0.973	-14.13 to 12.18	No	ns	0.9996	C-D
Permethrin 120 µg vs. Thymol 3.0 mg	-6.884	-18.49 to 4.720	No	ns	0.4824	C-E
Thymol 2.1 mg vs. Thymol 3.0 mg	-5.911	-17.89 to 6.065	No	ns	0.659	D-E
Test details	Mean 1	Mean 2	Mean Diff.	SE of diff.	n1	n2	q	DF
Control vs. Permethrin 60 µg	56.43	62.75	-6.321	4.429	98	88	2.018	469
Control vs. Permethrin 120 µg	56.43	82.75	-26.32	4.499	98	83	8.273	469
Control vs. Thymol 2.1 mg	56.43	83.72	-27.29	4.627	98	75	8.341	469
Control vs. Thymol 3.0 mg	56.43	89.63	-33.2	4.035	98	130	11.64	469
Permethrin 60 µg vs. Permethrin 120 µg	62.75	82.75	-20	4.615	88	83	6.128	469
Permethrin 60 µg vs. Thymol 2.1 mg	62.75	83.72	-20.97	4.74	88	75	6.257	469
Permethrin 60 µg vs. Thymol 3.0 mg	62.75	89.63	-26.88	4.163	88	130	9.131	469
Permethrin 120 µg vs. Thymol 2.1 mg	82.75	83.72	-0.973	4.805	83	75	0.2864	469
Permethrin 120 µg vs. Thymol 3.0 mg	82.75	89.63	-6.884	4.237	83	130	2.297	469
Thymol 2.1 mg vs. Thymol 3.0 mg	83.72	89.63	-5.911	4.373	75	130	1.911	469
Compact letter display
Thymol 3.0 mg	A
Thymol 2.1 mg	A
Permethrin 120 µg	A
Permethrin 60 µg	B
Control	B

## Sheet: S4 C and D Chi Sq
Table S3C:
Fecundity (proportion of females that laid eggs)
All treatments (full model), testing for population effect (df=1,4; chisq=34.59; p<0.0001)
ChiSq multiple comparisons test	Mean Diff.	Below threshold?	Adjusted P Value
Control vs. Permethrin 120µg	3.11	No	0.0776
Control vs. Permethrin 60µg	5.62	No	0.0178
Control vs. Thymol 2.1mg	4.42	No	0.0355
Control vs. Thymol 3.0mg	5.32	No	0.0211
Permethrin 120µg vs. Permethrin 60µg	15.4	Yes	<0.0001
Permethrin 120µg vs. Thymol 2.1mg	0.14	No	0.7123
Permethrin 120µg vs. Thymol 3.0mg	16.6	Yes	<0.0001
Permethrin 60µg vs. Thymol 2.1mg	17.61	Yes	<0.0001
Permethrin 60µg vs. Thymol 3.0mg	0.11	No	0.7381
Thymol 2.1mg vs. Thymol 3.0mg	19.12	Yes	<0.0001
Table S3D:
Fertility (proportion of egg batches hatched)
All treatments (full model), testing for population effect (df=1,4; chisq=36.10; p<0.0001)
ChiSq multiple comparisons test	Mean Diff.	Below threshold?	Adjusted P Value
Control vs. Permethrin 120µg	0.9	No	0.3418
Control vs. Permethrin 60µg	7.12	No	0.0076
Control vs. Thymol 2.1mg	11.67	Yes	0.0006
Control vs. Thymol 3.0mg	3.06	No	0.0802
Permethrin 120µg vs. Permethrin 60µg	11.51	Yes	0.0007
Permethrin 120µg vs. Thymol 2.1mg	7.88	Yes	0.005
Permethrin 120µg vs. Thymol 3.0mg	0.43	No	0.513
Permethrin 60µg vs. Thymol 2.1mg	22.83	Yes	<0.0001
Permethrin 60µg vs. Thymol 3.0mg	19.74	Yes	<0.0001
Thymol 2.1mg vs. Thymol 3.0mg	6.27	No	0.0123
