# Supplementary material for: Changes in the life history traits in Aedes aegypti selected for resistance to permethrin and thymol, a spatial repellent
Source: PLoS One. 2025 Aug 19;20(8):e0329776. doi: 10.1371/journal.pone.0329776 (PMC12364310; doi:10.1371/journal.pone.0329776)
Supplement: S4 Table — A, ANOVA of permethrin-selected male population; B, means comparisons for permethrin-selected male population; C, means comparisons for permethrin-selected female population (ANOVA results in main text); D, ANOVA of thymol-selected male population; E, means comparisons for thymol-selected male population; F, means comparisons for thymol-selected female population (ANOVA results in main text). (XLSX) [file pone.0329776.s007.xlsx]

## Sheet: S4A
Table S4A: Male permethrin ANOVA - development rate
Table Analyzed	PS population-Male
Data sets analyzed	A-C
ANOVA summary
F	66.02
P value	<0.0001
P value summary	****
Significant diff. among means (P < 0.05)?	Yes
R squared	0.1347
Brown-Forsythe test
F (DFn	DFd)	17.04 (2	848)
P value	<0.0001
P value summary	****
Are SDs significantly different (P < 0.05)?	Yes
Bartlett's test
Bartlett's statistic (corrected)	47.92
P value	<0.0001
P value summary	****
Are SDs significantly different (P < 0.05)?	Yes
ANOVA table	SS	DF	MS	F (DFn	DFd)	P value
Treatment (between columns)	20.05	2	10.02	F (2	848) = 66.02	P<0.0001
Residual (within columns)	128.8	848	0.1518
Total	148.8	850
Data summary
Number of treatments (columns)	3
Number of values (total)	851

## Sheet: S4B
Table S4B: Male permethrin means comparisons - development rate
Number of families	1
Number of comparisons per family	3
Alpha	0.05
Tukey's multiple comparisons test	Mean Diff.	95.00% CI of diff.	Below threshold?	Summary	Adjusted P Value
Control vs. Permethrin 120 µg	0.01402	-0.06107 to 0.08910	No	ns	0.8996	A-B
Control vs. Permethrin 60 µg	0.3412	0.2629 to 0.4194	Yes	****	<0.0001	A-C
Permethrin 120 µg vs. Permethrin 60 µg	0.3272	0.2495 to 0.4048	Yes	****	<0.0001	B-C
Test details	Mean 1	Mean 2	Mean Diff.	SE of diff.	n1	n2	q	DF
Control vs. Permethrin 120 µg	7.123	7.109	0.01402	0.03198	292	302	0.6198	848
Control vs. Permethrin 60 µg	7.123	6.782	0.3412	0.03333	292	257	14.48	848
Permethrin 120 µg vs. Permethrin 60 µg	7.109	6.782	0.3272	0.03307	302	257	13.99	848
Compact letter display
Control	A
Permethrin 120 µg	A
Permethrin 60 µg	B

## Sheet: S4C
Table S4C: Female permethrin means comparisons - development rate
Number of families	1
Number of comparisons per family	3
Alpha	0.05
Tukey's multiple comparisons test	Mean Diff.	95.00% CI of diff.	Below threshold?	Summary	Adjusted P Value
Control vs. Permethrin 120 µg	0.1845	0.08013 to 0.2889	Yes	***	0.0001	A-B
Control vs. Permethrin 60 µg	0.3569	0.2559 to 0.4579	Yes	****	<0.0001	A-C
Permethrin 120 µg vs. Permethrin 60 µg	0.1724	0.06802 to 0.2767	Yes	***	0.0003	B-C
Test details	Mean 1	Mean 2	Mean Diff.	SE of diff.	n1	n2	q	DF
Control vs. Permethrin 120 µg	7.446	7.262	0.1845	0.04444	269	237	5.871	772
Control vs. Permethrin 60 µg	7.446	7.089	0.3569	0.04301	269	269	11.73	772
Permethrin 120 µg vs. Permethrin 60 µg	7.262	7.089	0.1724	0.04444	237	269	5.486	772
Compact letter display
Control	A
Permethrin 120 µg	B
Permethrin 60 µg	C

## Sheet: S4D
Table S4D: Male Thymol ANVOA - development rate
Table Analyzed	Thymol population-Male
Data sets analyzed	A-C
ANOVA summary
F	97.89
P value	<0.0001
P value summary	****
Significant diff. among means (P < 0.05)?	Yes
R squared	0.1863
Brown-Forsythe test
F (DFn	DFd)	35.82 (2	855)
P value	<0.0001
P value summary	****
Are SDs significantly different (P < 0.05)?	Yes
Bartlett's test
Bartlett's statistic (corrected)	47.22
P value	<0.0001
P value summary	****
Are SDs significantly different (P < 0.05)?	Yes
ANOVA table	SS	DF	MS	F (DFn	DFd)	P value
Treatment (between columns)	38.64	2	19.32	F (2	855) = 97.89	P<0.0001
Residual (within columns)	168.8	855	0.1974
Total	207.4	857
Data summary
Number of treatments (columns)	3
Number of values (total)	858

## Sheet: S4E
Table S4E: Male thymol means comparisons - development rate
Number of families	1
Number of comparisons per family	3
Alpha	0.05
Tukey's multiple comparisons test	Mean Diff.	95.00% CI of diff.	Below threshold?	Summary	Adjusted P Value
Control vs. Thymol 2.1 mg	-0.3633	-0.4489 to -0.2777	Yes	****	<0.0001	A-B
Control vs. Thymol 3.0 mg	-0.5075	-0.5961 to -0.4189	Yes	****	<0.0001	A-C
Thymol 2.1 mg vs. Thymol 3.0 mg	-0.1442	-0.2321 to -0.05633	Yes	***	0.0004	B-C
Test details	Mean 1	Mean 2	Mean Diff.	SE of diff.	n1	n2	q	DF
Control vs. Thymol 2.1 mg	6.928	7.291	-0.3633	0.03646	292	302	14.09	855
Control vs. Thymol 3.0 mg	6.928	7.436	-0.5075	0.03773	292	264	19.02	855
Thymol 2.1 mg vs. Thymol 3.0 mg	7.291	7.436	-0.1442	0.03743	302	264	5.449	855
Compact letter display
Thymol 3.0 mg	A
Thymol 2.1 mg	B
Control	C

## Sheet: S4F
Table S4F: Female thymol means comparisons - development rate
Number of families	1
Number of comparisons per family	3
Alpha	0.05
Tukey's multiple comparisons test	Mean Diff.	95.00% CI of diff.	Below threshold?	Summary	Adjusted P Value
Control vs. Thymol 2.1 mg	-0.3776	-0.4690 to -0.2863	Yes	****	<0.0001	A-B
Control vs. Thymol 3.0 mg	-0.581	-0.6712 to -0.4907	Yes	****	<0.0001	A-C
Thymol 2.1 mg vs. Thymol 3.0 mg	-0.2033	-0.2918 to -0.1149	Yes	****	<0.0001	B-C
Test details	Mean 1	Mean 2	Mean Diff.	SE of diff.	n1	n2	q	DF
Control vs. Thymol 2.1 mg	7.141	7.519	-0.3776	0.03891	269	291	13.72	863
Control vs. Thymol 3.0 mg	7.141	7.722	-0.581	0.03845	269	306	21.37	863
Thymol 2.1 mg vs. Thymol 3.0 mg	7.519	7.722	-0.2033	0.03767	291	306	7.633	863
Compact letter display
Thymol 3.0 mg	A
Thymol 2.1 mg	B
Control	C
