# Supplementary material for: Changes in the life history traits in Aedes aegypti selected for resistance to permethrin and thymol, a spatial repellent
Source: PLoS One. 2025 Aug 19;20(8):e0329776. doi: 10.1371/journal.pone.0329776 (PMC12364310; doi:10.1371/journal.pone.0329776)
Supplement: S5 Table — A, permethrin selected lines; B, thymol selected lines; C, means comparison Thymol selected lines. (XLSX) [file pone.0329776.s008.xlsx]

## Sheet: S5A
	Table S5A:	Kruskal-Wallis table; Permethrin selected lines; Eclosion
	'Source'	'SS'	'df'	'MS'	'Chi-sq'	'Prob>Chi-sq'
	'Groups'	38	2	19	5.06667	0.0793939
	'Error'	22	6	3.66667
	'Total'	60	8

## Sheet: S5B
	Table S5B:	Kruskal-Wallis table, Thymol selected populations, Eclosion
	'Source'	'SS'	'df'	'MS'	'Chi-sq'	'Prob>Chi-sq'
	'Groups'	54	2	27	7.2	0.0273237
	'Error'	6	6	1
	'Total'	60	8

## Sheet: S5C
	Table S5C:	Kruskal Wallis means comparison; Thymol selected lines, Eclosion
	Population A	Population B	Lower Limit	A-B	Upper Limit	pvalue
	Control	Low dose	-11.2407	-6	-0.759326	0.0199452
	Control	High dose	-8.24067	-3	2.24067	0.372059
	Low dose	High dose	-2.24067	3	8.24067	0.372059
