# Supplementary material for: Changes in the life history traits in Aedes aegypti selected for resistance to permethrin and thymol, a spatial repellent
Source: PLoS One. 2025 Aug 19;20(8):e0329776. doi: 10.1371/journal.pone.0329776 (PMC12364310; doi:10.1371/journal.pone.0329776)
Supplement: S6 Table — A, permethrin selected lines; B, thymol selected lines. (XLSX) [file pone.0329776.s009.xlsx]

## Sheet: S6A
	Table S6A:	Kruskal-Wallis table: Proportion Female for Permethrin selected populations
	'Source'	'SS'	'df'	'MS'	'Chi-sq'	'Prob>Chi-sq'
	'Groups'	18.6667	2	9.33333	2.48889	0.288101
	'Error'	41.3333	6	6.88889
	'Total'	60	8

## Sheet: S6B
	Table S6B:	Kruskal-Wallis Proportion Female for Thymol selected population
	'Source'	'SS'	'df'	'MS'	'Chi-sq'	'Prob>Chi-sq'
	'Groups'	42.6667	2	21.3333	5.68889	0.0581666
	'Error'	17.3333	6	2.88889
	'Total'	60	8
